# Supplementary material for: The Involvement of Pial Microvessels in Leukocyte Invasion after Mild Traumatic Brain Injury
Source: PLoS One. 2016 Dec 28;11(12):e0167677. doi: 10.1371/journal.pone.0167677 (PMC5193324; doi:10.1371/journal.pone.0167677)
Supplement: S1 Table — (XLSX) [file pone.0167677.s001.xlsx]

## Sheet: RT-PCR Data
RT-PCR Data
(Number of copies/100 copies of PPIA mRNA)
TNF-α	Time point	Depth of brain									C-Cx Mean	I-Cx Mean	C-Hip Mean	I-Hip Mean
	post-mTBI	deformation	C-Cx/PPIA	Average	I-Cx/PPIA	Average	C-Hip/PPIA	Average	I-Hip/PPIA	Average	SEM	SEM	SEM	SEM
	6h	1.5 mm	0.105824	0.121431	0.746274	0.780365	0.133472	0.122047	1.02825	1.04411	0.161986	1.56159	0.130145	1.19126
			0.137038		0.814456		0.110621		1.05997		0.0213066	0.342178	0.0142477	0.0886562
			0.158623	0.202207	2.90408	2.847	0.167925	0.155114	1.36348	1.31984
			0.245791		2.78993		0.142302		1.27621
			0.226496	0.195208	2.39688	2.07312	0.149074	0.150036	1.3482	1.2633
			0.163919		1.74935		0.150998		1.1784
			0.082769	0.129099	0.555626	0.574571	0.105058	0.093385	0.804934	0.95549
			0.175429		0.593516		0.081712		1.10605
					1.39296	1.46449			1.46233	1.52759
					1.53601				1.59285
					1.66975	1.62997			1.02105	1.03726
					1.59019				1.05346
	1d	1.5 mm	0.248558	0.197692	0.130737	0.192005	0.183119	0.17231	0.283245	0.288046	0.133106	0.258803	0.136165	0.172007
			0.146827		0.253274		0.161501		0.292847		0.0200265	0.0660335	0.022756	0.0300632
			0.087449	0.085851	0.14559	0.140711	0.104911	0.13923	0.207683	0.222689
			0.084253		0.135833		0.173549		0.237695
			0.100702	0.107126	0.20767	0.207308	0.282169	0.218404	0.140081	0.151049
			0.113551		0.206946		0.154639		0.162017
			0.183194	0.180606	0.178475	0.197945	0.108827	0.128778	0.077698	0.080314
			0.178017		0.217415		0.14873		0.08293
			0.162174	0.144839	0.606448	0.583313	0.081044	0.057967	0.08788	0.125332
			0.127503		0.560177		0.03489		0.162784
			0.089489	0.082524	0.240726	0.231537	0.11117	0.100299	0.182192	0.164612
			0.075559		0.222348		0.089427		0.147032
	6h	1.0 mm	0.19321	0.175989	2.29829	2.05487	0.155556	0.141481	0.406535	0.40696	0.148199	1.32849	0.136398	0.460129
			0.158769		1.81145		0.127407		0.407384		0.0359849	0.310808	0.0259163	0.122432
			0.069021	0.0917045	1.33559	1.52148	0.132701	0.202847	0.667115	0.800404
			0.114388		1.70738		0.272993		0.933692
			0.230278	0.23726	1.19327	1.16182	0.102639	0.123656	0.390024	0.416695
			0.244243		1.13038		0.144673		0.443367
			0.078456	0.0878415	0.701111	0.575786	0.070267	0.0776085	0.244484	0.216458
			0.097227		0.450461		0.08495		0.188432
	6h	0.5 mm	0.345476	0.341715	1.42791	1.33091	0.264135	0.216878	1.51784	1.39825	0.149251	0.781065	0.146039	0.459476
			0.337953		1.2339		0.16962		1.27866		0.0642765	0.188271	0.026913	0.313595
			0.065663	0.0738975	0.465812	0.611521	0.108527	0.108175	0.081553	0.120712
			0.082132		0.757229		0.107822		0.159871
			0.092094	0.090677	0.728767	0.695729	0.173913	0.158673	0.173256	0.204361
			0.08926		0.662691		0.143433		0.235465
			0.081963	0.090716	0.505955	0.486106	0.126466	0.100429	0.131346	0.114578
			0.099469		0.466256		0.074392		0.097811
IL-1β	Time point	Depth of brain									C-Cx Mean	I-Cx Mean	C-Hip Mean	I-Hip Mean
	post-mTBI	deformation	C-Cx/PPIA	Average	I-Cx/PPIA	Average	C-Hip/PPIA	Average	I-Hip/PPIA	Average	SEM	SEM	SEM	SEM
	6h	1.5 mm	0.045963	0.05052	1.32225	1.49701	0.03807	0.047305	0.680259	0.706024	0.053057	6.56777	0.076333	3.76662
			0.055077		1.67178		0.05654		0.731789		0.00460705	2.03791	0.0106914	0.808083
			0.060679	0.066054	10.2829	9.54457	0.099305	0.090571	3.08765	3.42474
			0.071429		8.8062		0.081837		3.76183
			0.039938	0.0443175	13.4141	14.2853	0.090029	0.0941435	6.16996	6.02765
			0.048697		15.1565		0.098258		5.88534
			0.043627	0.051336	2.50091	2.39874	0.056395	0.073314	5.41912	5.82207
			0.059045		2.29657		0.090233		6.22501
					8.43535	8.292			3.09032	2.8907
					8.14864				2.69108
					3.40391	3.38897			4.0261	3.72855
					3.37404				3.431
	1d	1.5 mm	0.030204	0.0257415	0.30851	0.429384	0.079617	0.0674865	0.298392	0.408681	0.058127	0.459148	0.105863	0.344441
			0.021279		0.550258		0.055356		0.518971		0.00914741	0.147831	0.0170391	0.0463781
			0.056591	0.0517615	0.223624	0.249421	0.087364	0.0986125	0.483199	0.45386
			0.046932		0.275219		0.109861		0.424521
			0.050297	0.06752	0.564815	0.501437	0.08546	0.0782905	0.260101	0.260406
			0.084743		0.438059		0.071121		0.26071
			0.051608	0.0538285	0.12062	0.123205	0.07659	0.09369	0.465739	0.460029
			0.056049		0.12579		0.11079		0.454318
			0.095295	0.094292	0.991491	1.14643	0.123715	0.184825	0.315316	0.300784
			0.093289		1.30136		0.245935		0.286252
			0.056548	0.0556165	0.295292	0.305014	0.109015	0.112276	0.202633	0.182886
			0.054685		0.314736		0.115537		0.163138
	6h	1.0 mm	0.102648	0.103736	10.5314	10.1804	0.079533	0.075427	0.552329	0.493458	0.069046	5.31388	0.07865	0.505803
			0.104823		9.8293		0.071321		0.434588		0.0172221	2.2961	0.00562511	0.250196
			0.026856	0.03603	6.8419	8.19683	0.062513	0.0657975	1.07528	1.21013
			0.045204		9.55176		0.069082		1.34499
			0.09112	0.0933535	2.11989	2.22783	0.080137	0.092808	0.242352	0.247914
			0.095587		2.33578		0.105479		0.253476
			0.042344	0.0430665	0.599058	0.650498	0.081614	0.080568	0.074697	0.071709
			0.043789		0.701939		0.079522		0.068721
	6h	0.5 mm	0.147354	0.15738	2.0872	2.23555	0.063871	0.070536	1.17631	1.32837	0.10117	0.963457	0.077481	0.419321
			0.167405		2.3839		0.077201		1.48043		0.0277716	0.426541	0.00430179	0.303339
			0.04755	0.0594375	0.53157	0.61305	0.069494	0.078249	0.068108	0.080697
			0.071325		0.69453		0.087004		0.093286
			0.043001	0.0478385	0.358347	0.409129	0.076975	0.0717885	0.148831	0.149045
			0.052676		0.45991		0.066602		0.14926
			0.159112	0.140026	0.607558	0.596099	0.090229	0.0893485	0.119354	0.119171
			0.12094		0.58464		0.088468		0.118989
CXCL1	Time point	Depth of brain									C-Cx Mean	I-Cx Mean	C-Hip Mean	I-Hip Mean
	post-mTBI	deformation	C-Cx/PPIA	Average	I-Cx/PPIA	Average	C-Hip/PPIA	Average	I-Hip/PPIA	Average	SEM	SEM	SEM	SEM
	6h	1.5 mm	0.008796	0.0091035	0.191879	0.20621	0.022578	0.0260645	0.147173	0.154402	0.003869	0.746184	0.015202	0.338471
			0.009411		0.220541		0.029551		0.161631		0.00179036	0.206013	0.00371893	0.0801314
			0.002542	0.0031095	0.929679	0.898948	0.012292	0.0137315	0.328637	0.379356
			0.003677		0.868217		0.015171		0.430076
			0.001841	0.002123	0.971057	0.926314	0.011713	0.011423	0.38759	0.365783
			0.002405		0.881571		0.011133		0.343975
			0.001286	0.0011415	0.204167	0.254817	0.008567	0.009587	0.655113	0.673021
			0.000997		0.305466		0.010607		0.69093
					1.4208	1.56473			0.116509	0.127894
					1.70866				0.139279
					0.651571	0.626082			0.342823	0.330367
					0.600593				0.317912
	1d	1.5 mm	0.002335	0.001743	0.132026	0.127535	0.004032	0.003793	0.144051	0.136013	0.002953	0.084837	0.012394	0.054718
			0.001151		0.123045		0.003554		0.127974		0.00054459	0.0233824	0.00357133	0.0179475
			0.003046	0.0030215	0.026498	0.024956	0.023172	0.022591	0.041305	0.043108
			0.002997		0.023414		0.02201		0.044911
			0.004435	0.004976	0.060345	0.055875	0.0078	0.008474	0.0805	0.0707425
			0.005517		0.051405		0.009148		0.060985
			0.001335	0.001309	0.047243	0.0514075	0.002914	0.0034175	0.032655	0.0367595
			0.001283		0.055572		0.003921		0.040864
			0.003009	0.002919	0.166206	0.178804	0.012334	0.013306	0.012964	0.016069
			0.002829		0.191402		0.014278		0.019174
			0.003101	0.003748	0.0681	0.0704465	0.022921	0.0227815	0.027753	0.025618
			0.004395		0.072793		0.022642		0.023483
	6h	1.0 mm	0.002167	0.0019955	0.515073	0.495195	0.009207	0.0084935	0.067964	0.057275	0.002202	0.423686	0.009322	0.061534
			0.001824		0.475317		0.00778		0.046586		0.00051693	0.118706	0.0015077	0.0321455
			0.001356	0.001456	0.626761	0.683451	0.005757	0.005696	0.141991	0.153051
			0.001556		0.740141		0.005635		0.16411
			0.002805	0.003716	0.339415	0.402328	0.011918	0.012877	0.026381	0.0278905
			0.004627		0.46524		0.013836		0.0294
			0.00146	0.0016405	0.116938	0.113771	0.009178	0.0102195	0.007582	0.007918
			0.001821		0.110605		0.011261		0.008254
	6h	0.5 mm	0.002208	0.0026545	0.236842	0.235036	0.006443	0.006415	0.074818	0.0744715	0.003198	0.333638	0.01021	0.027528
			0.003101		0.23323		0.006387		0.074125		0.00084041	0.203498	0.0019667	0.0157756
			0.002332	0.002149	0.94159	0.931301	0.006566	0.0079615	0.010232	0.009151
			0.001966		0.921012		0.009357		0.00807
			0.002181	0.0022885	0.028577	0.031764	0.010373	0.0111485	0.007206	0.008943
			0.002396		0.034951		0.011924		0.01068
			0.006185	0.0056985	0.144332	0.136449	0.0136	0.0153165	0.017118	0.017547
			0.005212		0.128566		0.017033		0.017976
CXCL2	Time point	Depth of brain									C-Cx Mean	I-Cx Mean	C-Hip Mean	I-Hip Mean
	post-mTBI	deformation	C-Cx/PPIA	Average	I-Cx/PPIA	Average	C-Hip/PPIA	Average	I-Hip/PPIA	Average	SEM	SEM	SEM	SEM
	6h	1.5 mm	0.017654	0.0178455	0.747965	0.672862	0.026748	0.030699	0.204186	0.206556	0.010653	2.28326	0.01982	0.625047
			0.018037		0.597758		0.03465		0.208926		0.00250057	0.721161	0.00455104	0.198804
			0.007984	0.010263	3.42584	4.03182	0.019402	0.0192085
			0.012542		4.6378		0.019015
			0.005835	0.007212	4.60158	4.95299	0.020961	0.020894	1.34923	1.11379
			0.008589		5.3044		0.020827		0.878353
			0.008205	0.00729	0.819594	0.999868	0.007457	0.008477	0.877203	1
			0.006375		1.18014		0.009497		1.1228
					1.5452	1.60679			0.10181	0.14095
					1.66838				0.18009
					1.10673	1.43522			0.792489	0.663938
					1.76371				0.535388
	1d	1.5 mm	0.01423	0.011577	0.050661	0.0630175	0.01842	0.0135735	0.018912	0.0158195	0.013446	0.053068	0.00939	0.015428
			0.008924		0.075374		0.008727		0.012727		0.0031862	0.0173057	0.00138226	0.00157648
			0.003608	0.0043675	0.019611	0.018563	0.004648	0.003544	0.00694	0.0078395
			0.005127		0.017515		0.00244		0.008739
			0.01092	0.0164325	0.077829	0.073234	0.011294	0.008323	0.017068	0.0171595
			0.021945		0.068639		0.005352		0.017251
			0.0217	0.026334	0.015915	0.0134085	0.008917	0.0114465	0.011871	0.0157565
			0.030968		0.010902		0.013976		0.019642
			0.01094	0.0149515	0.083856	0.123803	0.012753	0.0098805	0.020334	0.018504
			0.018963		0.16375		0.007008		0.016674
			0.006592	0.007015	0.026882	0.0263845	0.007404	0.009574	0.015745	0.01749
			0.007438		0.025887		0.011744		0.019235
	6h	1.0 mm	0.0346	0.0318755	4.46772	3.65622	0.00638	0.0082325	0.046652	0.047732	0.017791	2.14366	0.009795	0.063615
			0.029151		2.84471		0.010085		0.048812		0.00507659	0.856677	0.00100186	0.0319288
			0.005476	0.0080855	3.28315	3.53631	0.010567	0.010228	0.167676	0.157156
			0.010695		3.78946		0.009889		0.146637
			0.017919	0.0174855	0.918407	1.11497	0.010438	0.0082635	0.0322	0.0351665
			0.017052		1.31154		0.006089		0.038133
			0.013096	0.013717	0.258024	0.267157	0.013734	0.012454	0.01823	0.0144035
			0.014338		0.276291		0.011174		0.010577
	6h	0.5 mm	0.02514	0.021615	2.86541	3.20154	0.008133	0.010031	0.216424	0.203761	0.017852	1.38321	0.011943	0.062496
			0.01809		3.53766		0.011929		0.191097		0.00449991	0.731192	0.00465675	0.0471393
			0.01236	0.0105885	1.83207	1.92377	0.007785	0.0081945	0.019237	0.0164645
			0.008817		2.01547		0.008604		0.013692
			0.008168	0.0103845	0.067604	0.071525	0.015037	0.0254145	0.019869	0.020182
			0.012601		0.075446		0.035792		0.020495
			0.02999	0.0288205	0.364754	0.335992	0.001927	0.0041305	0.009059	0.009578
			0.027651		0.30723		0.006334		0.010097
CXCL3	Time point	Depth of brain									C-Cx Mean	I-Cx Mean	C-Hip Mean	I-Hip Mean
	post-mTBI	deformation	C-Cx/PPIA	Average	I-Cx/PPIA	Average	C-Hip/PPIA	Average	I-Hip/PPIA	Average	SEM	SEM	SEM	SEM
	6h	1.5 mm	0.011273	0.01157	0.554538	0.658539	0.019035	0.02631	0.212234	0.221131	0.008212	2.29261	0.01373	0.526997
			0.011867		0.76254		0.033585		0.230028		0.00133389	0.588439	0.00431888	0.126326
			0.007233	0.008243	4.3732	3.77436	0.009542	0.0085395	1.004	1.04227
			0.009253		3.17553		0.007537		1.08053
			0.006443	0.0079875	3.49025	3.33195	0.012536	0.012415	0.63714	0.623876
			0.009532		3.17366		0.012294		0.610612
			0.005256	0.005046	0.600471	0.695667	0.006455	0.007655	0.543039	0.575679
			0.004836		0.790864		0.008855		0.608319
					2.99405	3.55299			0.21518	0.199621
					4.11194				0.184061
					2.01209	1.74215			0.469751	0.499407
					1.4722				0.529063
	1d	1.5 mm	0.003184	0.006068	0.134571	0.153431	0.008098	0.006253	0.173633	0.154983	0.008604	0.180068	0.006033	0.076715
			0.008952		0.172292		0.004408		0.136334		0.00228636	0.0697267	0.00104857	0.0185637
			0.01008	0.0110085	0.035191	0.03449	0.001001	0.001734	0.070808	0.065727
			0.011937		0.033789		0.002467		0.060646
			0.01198	0.0190215	0.219349	0.193327	0.008804	0.008847	0.070742	0.0644915
			0.026063		0.167305		0.00889		0.058241
			0.005789	0.005314	0.085152	0.0842185	0.011272	0.0083575	0.078694	0.101713
			0.004839		0.083285		0.005443		0.124732
			0.004634	0.0044835	0.553652	0.510112	0.007513	0.0060365	0.031155	0.0291685
			0.004333		0.466571		0.00456		0.027182
			0.005797	0.005726	0.111776	0.104832	0.004067	0.0049685	0.047678	0.044209
			0.005655		0.097888		0.00587		0.04074
	6h	1.0 mm	0.00614	0.007182	1.42148	1.31076	0.008256	0.0061465	0.11455	0.112954	0.005863	1.41458	0.007742	0.086958
			0.008224		1.20005		0.004037		0.111359		0.00052843	0.517631	0.00209525	0.0443572
			0.004972	0.0059695	2.41021	2.85158	0.003474	0.0041955	0.135569	0.200499
			0.006967		3.29296		0.004917		0.26543
			0.003984	0.0056905	1.00927	1.10213	0.007329	0.0068255	0.028447	0.029599
			0.007397		1.19498		0.006322		0.030751
			0.004697	0.00461	0.42589	0.393837	0.011958	0.0138015	0.005602	0.0047805
			0.004523		0.361783		0.015645		0.003959
	6h	0.5 mm	0.009303	0.009163	0.914861	0.923633	0.011386	0.0098865	0.17319	0.135435	0.008302	0.480353	0.00762	0.042431
			0.009023		0.932405		0.008387		0.097679		0.00060357	0.180066	0.00205604	0.0310742
			0.005669	0.007483	0.510736	0.572917	0.002364	0.002293	0.006714	0.010555
			0.009297		0.635097		0.002222		0.014396
			0.005959	0.0070645	0.066817	0.0702095	0.009346	0.011653	0.020759	0.0170275
			0.00817		0.073602		0.01396		0.013296
			0.009745	0.009497	0.375295	0.354653	0.008715	0.006646	0.007738	0.006707
			0.009249		0.334011		0.004577		0.005676
CCL2	Time point	Depth of brain									C-Cx Mean	I-Cx Mean	C-Hip Mean	I-Hip Mean
	post-mTBI	deformation	C-Cx/PPIA	Average	I-Cx/PPIA	Average	C-Hip/PPIA	Average	I-Hip/PPIA	Average	SEM	SEM	SEM	SEM
	6h	1.5 mm	0.02619	0.0295685	3.12662	3.09742	0.012534	0.0152825	4.59158	4.76091	0.027024	14.5792	0.023376	8.96526
			0.032947		3.06822		0.018031		4.93023		0.00404477	5.15342	0.00406755	2.42361
			0.023581	0.020857	10.7887	10.3891	0.035916	0.035761	6.53503	6.90522
			0.018133		9.98951		0.035606		7.27541
			0.016914	0.0171045	33.2728	35.3698	0.00943	0.00999	7.33948	7.53623
			0.017295		37.4668		0.01055		7.73299
			0.043492	0.0422255	4.5037	3.91111	0.02063	0.019727	12.8231	12.3196
			0.040959		3.31852		0.018824		11.816
			0.017897	0.018598	9.78161	10.8005	0.024886	0.02837	2.99005	3.02343
			0.019299		11.8194		0.031854		3.0568
			0.033961	0.033793	27.0502	23.907	0.028567	0.031123	22.683	19.2462
			0.033625		20.7639		0.033679		15.8094
	1d	1.5 mm	0.040097	0.045158	2.46555	2.59825	0.019032	0.0227275	2.3033	2.29621	0.047069	1.97288	0.020934	0.862972
			0.050219		2.73095		0.026423		2.28912		0.00791603	0.538869	0.00154561	0.304
			0.045869	0.043178	0.714501	0.672161	0.014229	0.013767	0.826052	0.829703
			0.040487		0.629821		0.013305		0.833355
			0.074317	0.0804125	2.12265	2.01749	0.020407	0.0215185	0.708039	0.861088
			0.086508		1.91233		0.02263		1.01414
			0.069349	0.0545325	1.12108	0.990654	0.019559	0.024228	0.468269	0.483084
			0.039716		0.860227		0.028897		0.497899
			0.04029	0.0359265	3.75484	4.25599	0.020779	0.023227	0.181495	0.188781
			0.031563		4.75715		0.025675		0.196067
			0.022132	0.0232055	1.1303	1.30274	0.020189	0.0201375	0.486186	0.518961
			0.024279		1.47519		0.020086		0.551736
	6h	1.0 mm	0.071594	0.071429	14.7095	13.4133	0.005234	0.0055385	0.636129	0.574194	0.060327	9.43764	0.007004	0.725515
			0.071264		12.1172		0.005843		0.512258		0.00943029	2.98734	0.00075387	0.411598
			0.048021	0.041045	16.0974	15.4055	0.009938	0.008729	1.70883	1.50194
			0.034069		14.7136		0.00752		1.29504
			0.085178	0.0808275	5.81476	6.23099	0.006711	0.005962	0.085128	0.100416
			0.076477		6.64722		0.005213		0.115705
			0.047854	0.0480045	2.66373	2.70072	0.007625	0.0077855
			0.048155		2.73771		0.007946
	6h	0.5 mm	0.083742	0.0771005	4.305	4.13977	0.007201	0.0070955	0.677432	0.760995	0.042026	2.53676	0.005292	0.202094
			0.070459		3.97454		0.00699		0.844557		0.0119405	0.558187	0.0006079	0.186309
			0.024573	0.0234745	2.14844	2.26074	0.00494	0.0048905	0.016982	0.017465
			0.022376		2.37305		0.004841		0.017948
			0.032258	0.033788	1.58238	1.54724	0.003735	0.0044555	0.012762	0.019072
			0.035318		1.5121		0.005176		0.025382
			0.032939	0.0337405	2.1957	2.19928	0.004696	0.0047255	0.011145	0.010846
			0.034542		2.20286		0.004755		0.010547
LCN2	Time point	Depth of brain									C-Cx Mean	I-Cx Mean	C-Hip Mean	I-Hip Mean
	post-mTBI	deformation	C-Cx/PPIA	Average	I-Cx/PPIA	Average	C-Hip/PPIA	Average	I-Hip/PPIA	Average	SEM	SEM	SEM	SEM
	6h	1.5 mm			4.13638	3.93319	0.297438	0.355189	2.64139	2.7032	0.442944	21.0395	0.686359	8.36562
					3.73		0.41294		2.76501		0.248582	8.53223	0.289799	3.60048
					57.3813	55.1208	1.57539	1.48763
					52.8604		1.39987
			0.596951	0.691526	35.9034	33.3204	0.657877	0.721118	20.1214	18.8049
			0.786101		30.7374		0.784358		17.4885
			0.157615	0.194362	3.72362	4.26988	0.153711	0.181499
			0.23111		4.81614		0.209286
					23.7278	25.2799			7.02398	7.22421
					26.832				7.42443
					4.34004	4.31286			5.06548	4.73014
					4.28568				4.3948
	1d	1.5 mm	0.326801	0.314742	5.57988	7.0603	0.229495	0.209059	2.25382	2.53359	0.230502	5.56431	0.183282	2.67055
			0.302683		8.54071		0.188622		2.81337		0.040507	0.92301	0.0135536	0.309675
							0.142123	0.163129	3.33141	3.31245
							0.184134		3.29349
			0.290852	0.339546	6.51867	6.37062	0.191039	0.17766	3.29625	2.96236
			0.38824		6.22257		0.164281		2.62847
			0.171104	0.161524	4.86799	4.54554
			0.151944		4.22309
			0.183347	0.194287	2.13008	2.44371			1.86086	1.87378
			0.205227		2.75735				1.88671
			0.134283	0.142412	7.11288	7.40137
			0.15054		7.68986
	6h	1.0 mm	0.275439	0.267811	7.55256	7.18831			0.652268	0.653996	0.206871	4.58855	0.197978	0.72995
			0.260183		6.82405				0.655724		0.0217832	1.48363	0.0108051	0.268244
			0.139289	0.194685	5.52125	7.02571	0.204556	0.209888	1.25151	1.49825
			0.25008		8.53017		0.215221		1.74498
			0.214914	0.200433	2.7967	2.78777	0.162001	0.176407	0.495674	0.501545
			0.185952		2.77885		0.190813		0.507417
			0.171231	0.164557	1.40327	1.3524	0.212109	0.207639	0.237576	0.266011
			0.157883		1.30154		0.203169		0.294446
	6h	0.5 mm	0.256319	0.236098	1.70257	2.03087	0.218435	0.214562	1.08902	0.99693	0.374518	1.37849	0.367661	1.05668
			0.215876		2.35917		0.210689		0.904835		0.108048	0.330405	0.145971	0.0597475
			0.168806	0.244839	0.911305	1.14343	0.231197	0.254609
			0.320871		1.37556		0.278022
			0.725118	0.693198			0.824568	0.804095	1.06405	1.11643
			0.661277				0.783622		1.1688
			0.315857	0.323939	0.900248	0.961171	0.180726	0.197379
			0.332022		1.02209		0.214032
Chi3L1	Time point	Depth of brain									C-Cx Mean	I-Cx Mean	C-Hip Mean	I-Hip Mean
	post-mTBI	deformation	C-Cx/PPIA	Average	I-Cx/PPIA	Average	C-Hip/PPIA	Average	I-Hip/PPIA	Average	SEM	SEM	SEM	SEM
	6h	1.5 mm	5.37877	5.74781	8.97712	9.17263	6.92792	9.28354	9.53515	9.87915	7.00855	13.0215	8.92324	12.4446
			6.11684		9.36815		11.6392		10.2231		1.00977	1.50857	0.335137	0.926619
			8.32604	8.43124	16.7553	16.9534	9.28501	9.4302
			8.53644		17.1515		9.57539
			9.88068	9.00229	20.4412	18.0923	8.96939	9.03039	12.1566	12
			8.12391		15.7435		9.0914		11.8434
			4.42326	4.85286	10.0496	12.4872	6.19627	7.94882	12.0006	13.3072
			5.28247		14.9247		9.70137		14.6138
					9.45318	9.89607			10.7462	11.6023
					10.339				12.4584
					12.0065	11.5272			15.9215	15.4345
					11.0479				14.9475
	1d	1.5 mm	12.4426	10.3747	38.3047	45.8421	7.77244	7.24192	24.3263	22.9957	6.52766	34.4028	9.37685	16.3738
			8.3069		53.3795		6.71141		21.6651		0.810742	3.4542	0.987678	1.96137
			4.82405	6.56234	32.3426	34.9618	6.17162	7.18614	21.7491	22.0172
			8.30063		37.5811		8.20067		22.2853
			4.3843	5.10539	37.9092	37.6221	8.69042	7.39935	15.1055	14.5512
			5.82649		37.3349		6.10828		13.997
			4.88738	5.68297	19.0635	19.8236	7.99786	10.3719	11.6741	12.985
			6.47856		20.5837		12.746		14.296
			6.63553	6.3827	35.4352	35.4352	11.039	11.3528	10.4964	12.7319
			6.12986		35.4352		11.6666		14.9673
			5.87618	5.05779	32.1095	32.7318	10.7508	12.709	11.6918	12.9617
			4.23939		33.3541		14.6672		14.2316
	6h	1.0 mm	7.21836	6.37134	14.8222	12.8936	11.9902	9.71546	7.32009	7.14449	5.09357	11.0605	8.5733	7.88946
			5.52431		10.965		7.4407		6.9689		0.478193	0.795761	0.864334	1.00567
			3.01985	4.1252	11.4701	11.4701	7.39215	10.3364	7.93879	10.8824
			5.23055		11.4701		13.2807		13.8259
			4.0785	5.18961	9.78819	10.8213	7.28568	6.71351	5.60692	6.54481
			6.30072		11.8544		6.14134		7.48269
			4.85363	4.68815	7.44945	9.05709	6.78667	7.52783	7.1746	6.98618
			4.52267		10.6647		8.269		6.79777
	6h	0.5 mm	4.84	4.34964	9.08026	8.46152	7.81022	6.58482	9.01228	8.63124	4.44195	7.07523	7.06465	8.42589
			3.85927		7.84278		5.35941		8.25019		0.28486	0.904813	0.24139	0.372613
			3.726	5.20661	3.9232	4.58332	5.50015	7.60872
			6.68722		5.24345		9.7173
			3.42403	3.82785	6.34965	6.89264	6.54006	6.7402	7.55935	7.70282
			4.23167		7.43564		6.94035		7.84628
			4.23673	4.38371	7.97385	8.36345	7.07508	7.32487	8.77613	8.94362
			4.53068		8.75304		7.57467		9.11111
MMP9	Time point	Depth of brain									C-Cx Mean	I-Cx Mean	C-Hip Mean	I-Hip Mean
	post-mTBI	deformation	C-Cx/PPIA	Average	I-Cx/PPIA	Average	C-Hip/PPIA	Average	I-Hip/PPIA	Average	SEM	SEM	SEM	SEM
	6h	1.5 mm	1.54637	1.8431	5.3746	5.9037	0.661746	0.72601	2.15679	2.04858	3.12817	6.83553	0.606249	2.91825
			2.13982		6.43281		0.790274		1.94036		0.631275	1.06911	0.12855	0.4828
			4.94437	4.80376	11.0103	11.3813	0.829426	0.878468
			4.66315		11.7524		0.927511
			3.27028	3.28422	6.56128	6.73679	0.587263	0.538771	3.02628	2.92495
			3.29815		6.91231		0.490279		2.82362
			1.37161	2.58161	4.0985	4.5144	0.225818	0.281745	1.81803	2.7087
			3.79162		4.93031		0.337671		3.59937
					3.71836	4.4154			2.13665	2.17262
					5.11245				2.2086
					7.8759	8.06155			4.46413	4.7364
					8.24721				5.00867
	1d	1.5 mm	4.96171	4.81097	1.79316	2.20524	0.219553	0.193317	0.846783	0.96765	1.97728	3.13061	0.437153	0.882558
			4.66024		2.61732		0.167081		1.08852		0.57467	0.611052	0.0985101	0.0466417
			1.32595	1.59383	1.58592	1.61986	0.392402	0.505922	0.930763	0.998554
			1.86171		1.6538		0.619441		1.06635
			0.734742	1.00079	6.83889	5.84808	0.415681	0.392657	0.991161	0.984456
			1.26683		4.85727		0.369633		0.977751
			1.2414	1.42141	2.82935	3.09614	0.105895	0.150482	0.527762	0.733078
			1.60143		3.36293		0.19507		0.938394
			1.51256	1.36548	3.55167	3.57577	0.803917	0.775843	0.817139	0.800436
			1.21839		3.59987		0.747769		0.783733
			2.15945	1.67119	2.57175	2.43858	0.609475	0.604697	0.793139	0.811172
			1.18294		2.30541		0.59992		0.829204
	6h	1.0 mm	1.9357	1.68465	6.63076	5.63353	0.420376	0.394907	0.944276	0.806048	1.51805	4.05222	0.485917	0.755355
			1.43359		4.6363		0.369437		0.667819		0.139422	0.581985	0.10816	0.243052
			0.842779	1.1308	3.86844	4.20255	0.355793	0.374698	1.06407	1.40644
			1.41883		4.53665		0.393602		1.7488
			1.38341	1.50345	2.75247	3.04135	0.366404	0.364229	0.502472	0.538937
			1.62349		3.33022		0.362055		0.575402
			1.72474	1.75328	3.641	3.33147	0.902885	0.809834	0.265214	0.269998
			1.78182		3.02195		0.716782		0.274781
	6h	0.5 mm	2.25304	1.86255	4.57045	4.05995	0.498064	0.450427	3.5119	2.81236	1.98914	2.4952	0.342576	1.23687
			1.47206		3.54946		0.402789		2.11282		0.151426	0.60035	0.0509245	0.554783
			1.63449	2.12193	2.17968	2.7845	0.250512	0.337723	0.934142	1.18284
			2.60938		3.38931		0.424934		1.43154
			1.28603	1.63856	1.42834	1.37561	0.382633	0.375221	0.276687	0.316539
			1.99108		1.32288		0.367808		0.356391
			2.35287	2.33351	1.84233	1.76075	0.200382	0.206934	0.674216	0.635764
			2.31415		1.67917		0.213486		0.597311
