# Supplementary material for: The Involvement of Pial Microvessels in Leukocyte Invasion after Mild Traumatic Brain Injury
Source: PLoS One. 2016 Dec 28;11(12):e0167677. doi: 10.1371/journal.pone.0167677 (PMC5193324; doi:10.1371/journal.pone.0167677)
Supplement: S2 Table — (XLSX) [file pone.0167677.s002.xlsx]

## Sheet: ELISA Data
ELISA Data
TNF-α	Time point	Depth of brain					C-Cx Mean	I-Cx Mean	C-Hip Mean	I-Hip Mean
(pg/mg)	post-mTBI	deformation	C-Cx	I-Cx	C-Hip	I-Hip	SEM	SEM	SEM	SEM
	6h	1.5 mm	40.4259	64.5414	14.3398	14.659	46.1887	69.3985	10.4841	12.7184
			49.9929	48.3512	11.9779	11.0204	1.75154	7.77184	1.1594	0.734702
			45.2377	59.673	9.04142	12.6163
			45.5774	89.6759	8.33922	11.2119
			49.7098	84.7509	8.72224	14.0845
	1d	1.5 mm	49.1437	41.7279	13.1908	4.95589	48.0965	33.3073	9.05738	9.95109
			56.3897	28.8211	6.16878	5.65809	3.09488	2.8757	2.06778	2.75119
			42.5771	30.859	4.89205	13.127
			44.2753	31.8213	11.9779	16.0634
	6h	1.0 mm	32.5007	54.5782	14.8505	13.3185	39.8712	54.431	9.74362	10.382
			37.369	53.7857	12.2971	13.5738	2.24464	5.6178	1.77587	1.41927
			45.0113	42.7469	4.76438	6.87098
			43.3696	46.0302	9.42444	10.765
			41.1052	75.0141	7.38167	7.38167
	1d	1.0 mm	39.1239	30.3495	10.5735	9.61595	41.6147	34.0668	8.53073	7.97748
			43.4262	39.8598	6.87098	5.97727	1.28757	2.93501	1.08585	1.06585
			42.294	31.9912	8.14771	8.33922
	6h	0.5 mm	24.8018	37.1992	9.55211	8.59456	35.4783	42.0449	10.4075	8.45412
			35.5009	35.7274	15.2336	7.9562	3.4799	2.30119	1.69577	0.952084
			36.9728	45.5774	11.5949	5.78576
			46.5397	46.5397	10.8927	8.21155
			33.5762	45.1811	4.76438	11.7226
	Sham		33.6894		9.04142		37.2882		10.1825
			38.8409		13.5738		1.5795		0.855558
			34.6518		6.87098
			40.3127		11.148
					7.50934
			42.1808		10.5735
			40.3693		9.61595
			30.9722		13.127
IL-1β	Time point	Depth of brain					C-Cx Mean	I-Cx Mean	C-Hip Mean	I-Hip Mean
(pg/mg)	post-mTBI	deformation	C-Cx	I-Cx	C-Hip	I-Hip	SEM	SEM	SEM	SEM
	6h	1.5 mm	64.2488	181.6	48.9315	78.4667	61.1049	197.645	45.0391	72.1719
			57.5179	142.511	69.5719	67.4432	2.56528	16.877	6.81418	1.90949
			52.7938	205.847	31.5981	71.8526
			66.3391	215.923	34.487	69.3058
			64.625	242.344	40.6069	73.7912
	1d	1.5 mm	52.5011	47.777	36.0835	36.5396	52.752	45.8225	35.3423	34.2019
			49.4911	44.5997	32.2443	35.0952	1.63527	0.774526	1.28197	1.07037
			57.2671	46.3556	34.6771	33.6507
			51.7486	44.5579	38.3642	31.5221
	6h	1.0 mm	59.7337	89.2909	47.8291	51.5543	54.1818	115.83	42.5075	48.4677
			48.4041	92.6772	41.2911	48.4373	2.1707	26.859	1.4069	1.63528
			57.5597	69.9344	39.5806	42.7356
			49.9927	106.557	42.4315	51.7444
			55.2186	220.689	41.4051	47.8672
	1d	1.0 mm	56.0129	46.8991	35.3993	33.2326	49.937	54.4382	30.9899	43.5465
			43.1783	65.4193	28.6712	61.1713	3.72073	5.61653	2.20567	8.85494
			50.6198	50.9961	28.8993	36.2355
	6h	0.5 mm	53.2955	73.488	40.949	46.3847	54.8507	68.4043	35.2168	40.2952
			54.048	68.4294	39.6186	50.452	0.952913	4.09603	2.28411	3.53349
			58.2704	79.3409	30.6098	38.2882
			55.5112	54.8423	35.2472	31.7501
			53.1282	65.921	29.6595	34.601
	Sham		63.7053		36.9578		57.4224		35.442
			64.6668		36.3496		2.13164		1.01627
			55.8875		35.2472
			50.4526		33.6507
					31.4461
			50.6616		32.0923
			57.6851		39.3525
			58.8975		38.4402
CXCL1	Time point	Depth of brain					C-Cx Mean	I-Cx Mean	C-Hip Mean	I-Hip Mean
(pg/mg)	post-mTBI	deformation	C-Cx	I-Cx	C-Hip	I-Hip	SEM	SEM	SEM	SEM
	6h	1.5 mm	6.92991	95.6318	6.05005	22.6647	6.6787	97.4357	5.85263	28.2365
			6.66834	50.911	6.05808	25.1562	0.10925	16.9115	0.0999734	2.32798
			6.58958	70.6694	5.88207	30.2978
			6.88217	137.824	5.52603	36.1084
			6.32352	132.142	5.74693	26.9557
	1d	1.5 mm	5.29491	4.94772	5.8502	4.24711	5.33445	5.41859	5.71592	6.12403
			5.16125	5.10951	5.92995	6.92345	0.0758651	0.301331	0.102663	0.681538
			5.35458	5.32472	5.57319	7.30758
			5.52706	6.2924	5.51033	6.01797
	6h	1.0 mm	8.19091	66.8794	6.65104	13.7739	8.18798	71.1584	5.6557	12.4219
			6.51888	56.7164	5.25292	15.466	1.01574	4.35808	0.253257	0.957164
			7.41991	75.2301	5.40076	11.5262
			6.73152	74.6688	5.5496	11.0588
			12.0787	82.2972	5.42419	10.2845
	1d	1.0 mm	5.96029	9.32176	6.36506	5.84224	5.97313	6.89371	6.13223	5.65239
			5.36953	5.41442	6.55264	5.58106	0.352257	1.22365	0.331085	0.0958954
			6.58958	5.94495	5.47897	5.53388
	6h	0.5 mm	6.1683	28.3424	7.15667	6.21111	6.30198	26.8909	6.14499	6.7506
			6.33131	51.6052	7.05649	9.0164	0.0561532	7.40063	0.447866	0.595151
			6.17604	30.8328	5.19097	6.73331
			6.44838	9.21903	6.28392	6.21111
			6.38588	14.455	5.03688	5.58106
	Sham		5.79974		6.51992		5.74081		6.39439
			5.7845		7.03983		0.0811105		0.171798
			6.06022		6.05005
			5.57983		6.38132
			5.64785		7.10654
			5.63271		6.22727
			6.03712		6.14656
			5.38448		5.6836
CXCL2	Time point	Depth of brain					C-Cx Mean	I-Cx Mean	C-Hip Mean	I-Hip Mean
(pg/mg)	post-mTBI	deformation	C-Cx	I-Cx	C-Hip	I-Hip	SEM	SEM	SEM	SEM
	6h	1.5 mm	8.56272	14.718	4.83332	13.798	14.3647	39.9986	6.40926	13.5487
			23.3784	23.0892	6.73495	15.7866	3.53456	10.7809	0.403954	1.20726
			22.6215	31.7996	6.98962	15.9954
			7.91736	59.5903	6.98161	12.8025
			9.34364	70.796	6.5068	9.36106
	1d	1.5 mm	8.11586	12.796	6.93365	7.86301	9.84644	9.87544	7.36738	7.76994
			11.1858	9.1841	7.77998	6.45992	0.724886	0.978694	0.186442	1.07825
			10.8906	8.72849	7.54903	5.98194
			9.19347	8.79319	7.20686	10.7749
	6h	1.0 mm	8.12491	26.3101	6.36648	8.74313	8.08709	21.707	6.59702	9.85959
			8.49848	21.3987	6.70333	12.4729	0.234011	1.93583	0.0923717	0.821674
			8.40695	19.1468	6.86986	8.51174
			7.18947	16.0644	6.62449	8.44357
			8.21561	25.6148	6.42094	11.1266
	1d	1.0 mm	6.1429	5.46533	6.04294	8.35013	8.05363	8.86171	7.22904	6.77077
			9.40012	10.8808	7.64774	6.31218	0.981691	1.70826	0.601531	0.812484
			8.61788	10.239	7.99644	5.65001
	6h	0.5 mm	8.16116	10.3452	5.78505	7.16647	8.46437	11.6615	6.32639	7.25925
			9.19347	17.0201	6.86986	8.64004	0.261653	1.34378	0.326045	0.413951
			7.85449	9.94128	5.34627	7.15033
			8.13397	10.578	6.59304	6.03531
			8.97876	10.4227	7.03771	7.3041
	Sham		8.3248		10.4542		8.54818		8.01033
			9.54173		9.0983		0.211642		0.5084
			7.72914		7.98808
			7.84551		7.68898
			8.55353		9.06345
			8.85802		6.32768
			8.526		6.71123
			9.00669		6.75077
CXCL3	Time point	Depth of brain					C-Cx Mean	I-Cx Mean	C-Hip Mean	I-Hip Mean
(pg/mg)	post-mTBI	deformation	C-Cx	I-Cx	C-Hip	I-Hip	SEM	SEM	SEM	SEM
	6h	1.5 mm	20.7381	50.6665	22.8152	27.6453	23.1959	49.8297	23.2999	25.7028
			22.0289	29.618	24.1502	24.6281	0.807593	6.16724	0.733603	0.637218
			24.746	44.3804	20.7545	25.353
			24.9702	59.6276	23.7001	26.6554
			23.4961	64.856	25.0793	24.2321
	1d	1.5 mm	21.0374	23.3517	22.8968	24.0274	23.3757	22.043	25.2501	23.9421
			25.6833	21.7024	26.0105	26.3123	0.948385	0.462238	0.924826	0.927504
			23.3911	21.9244	27.2463	23.632
			23.3911	21.1937	24.8468	21.7969
	6h	1.0 mm	22.9582	25.9875	26.0105	26.326	23.0953	28.3275	23.4327	24.533
			22.1596	24.6406	23.2778	26.3123	0.35334	1.4745	0.667579	0.793309
			23.8771	27.4726	22.3125	22.6793
			23.9297	31.8154	23.0465	22.8696
			22.5521	31.7214	22.5162	24.4779
	1d	1.0 mm	23.6143	21.6241	24.0411	24.3277	23.6474	21.3807	24.0374	25.3776
			22.1334	21.5719	23.0465	24.7375	0.883823	0.217748	0.571032	0.853251
			25.1946	20.9463	25.0246	27.0676
	6h	0.5 mm	23.168	28.4971	23.7138	25.1477	22.5427	25.4353	23.406	22.767
			23.4567	27.898	26.1065	20.6329	0.407562	1.34621	0.73637	1.04756
			22.9451	24.8383	22.4347	24.5735
			21.4153	25.0098	22.856	19.958
			21.7285	20.9333	21.9189	23.523
	Sham		22.6437		22.7744		22.6377		22.1515
			23.2073		25.2982		0.214631		0.603335
			23.4436		22.4483
			22.8795		21.8104
			22.3819		21.5123
			21.4284		22.8288
			22.4997		21.255
			22.6175		19.2846
CCL2	Time point	Depth of brain					C-Cx Mean	I-Cx Mean	C-Hip Mean	I-Hip Mean
(ng/mg)	post-mTBI	deformation	C-Cx	I-Cx	C-Hip	I-Hip	SEM	SEM	SEM	SEM
	6h	1.5 mm	16.2443	160.203	13.0915	75.1599	13.36	175.441	11.9744	92.8217
			13.4313	135.698	14.1476	94.7593	0.763199	14.3041	0.731736	9.97315
			12.1635	201.606	11.6291	130.627
			12.8965	165.552	10.1262	81.2733
			12.0644	214.146	10.8776	82.2888
	1d	1.5 mm	13.8275	18.1263	7.14053	12.1775	12.9064	34.5339	9.07509	17.7222
			11.0145	40.2936	8.74505	17.0317	0.639133	5.57647	0.731237	3.78591
			13.3521	42.5123	10.2277	28.6289
			13.4313	37.2032	10.1871	13.0508
	6h	1.0 mm	15.6897	94.0379	13.518	46.8066	15.6936	102.315	11.6941	37.2689
			13.986	76.3675	12.7056	49.2032	2.11597	21.8942	0.611823	4.6827
			13.8473	60.0837	10.7152	25.6229
			11.2721	95.0482	11.2432	35.6156
			23.6731	186.035	10.2886	29.096
	1d	1.0 mm	12.4606	31.5376	9.78087	9.21219	12.1965	28.1963	9.40175	9.51007
			11.8862	21.4544	7.24208	9.21219	0.167443	3.37103	1.15313	0.297885
			12.2427	31.597	11.1823	10.1058
	6h	0.5 mm	10.757	37.2032	6.36874	11.5682	11.5593	43.7683	8.35509	10.508
			11.2126	73.495	10.0043	12.015	0.498178	10.5834	0.598221	0.657327
				62.3024	8.0545	10.512
			11.2522	15.8283	8.35915	8.23729
			13.0153	30.0122	8.98877	10.2074
	Sham		12.8965		11.3042		13.2605		10.9106
			13.1936		10.9589		0.608962		0.639026
			13.0153		11.8931
			14.2039		8.88722
			10.8759		8.60288
			12.2824		9.41529
			16.8386		12.6649
			12.7776		13.5586
CXCL1	Time point	Depth of brain			Sham Mean	mTBI Mean
(pg/mL)	post-mTBI	deformation	Sham	mTBI	SEM	SEM
	Plasma	6h	53.2	177	40.16	97.4167
			62	58.7	8.91726	29.5019
			41.8	63.3
			33.6	46.5
			10.2	201.8
				37.2
	Plasma	1d	14.5	35.4	9.73333	18.3167
			7.3	11.1	2.38351	4.71349
			7.4	10.9
				10.5
				11.2
				30.8
	Serum	6h	297	376.9	385.12	304.156
			334.4	433.6	47.5664	32.4496
			517.7	361.1
			481.3	291.2
			295.2	158.2
				190.5
				240.9
				410.3
				274.7
